# Supplementary material for: Horizontal Gene Transfer in Five Parasite Plant Species in Orobanchaceae
Source: Genome Biol Evol. 2018 Nov 8;10(12):3196–210. doi: 10.1093/gbe/evy219 (PMC6294234; doi:10.1093/gbe/evy219)
Supplement: Supplementary Data [file evy219_supp.zip]

Archive with 2 entries (2 files):
- Suppl_Figures_H75.pdf
- Suppl_Tables_H75_all.pdf
